# Supplementary material for: Characterization of four virulent Klebsiella pneumoniae bacteriophages, and evaluation of their potential use in complex phage preparation
Source: Virol J. 2021 Jan 6;18:9. doi: 10.1186/s12985-020-01485-w (PMC7789013; doi:10.1186/s12985-020-01485-w)
Supplement: Supplementary file 1 — Additional file 1. Klebsiella pneumoniae strains classification.Legend. Classification was carried out with MALDI-TOF Microflex mass spectrometer and biochemical tests (MIKROLATEST) with further analysis on Multiskan Ascent spectrophotometer. Top hit from MALDI Biotyper Classification Results is presented. [file 12985_2020_1485_MOESM1_ESM.xls]

## Sheet: Лист1
Klebsiella pneumoniae strain			Kl A1265	Kl 43816	Kl 315	Kl 3-53	Kl 610	Kl 7880	Kl 327	Kl 12-1	Kl 27-89	Kl 293	Kl 263	Kl 3273	Kl T-14	Kl 325
MALDI Biotyper Classification Results			Klebsiella pneumoniae RV_BA_03_B LBK	Klebsiella pneumoniae ssp pneumoniae 9295_1 CHB	Klebsiella pneumoniae RV_BA_03_B LBK	Klebsiella pneumoniae ssp pneumoniae 9295_1 CHB	Klebsiella pneumoniae ssp pneumoniae DSM 30104T HAM	Klebsiella pneumoniae ssp pneumoniae 9295_1 CHB	Klebsiella pneumoniae ssp pneumoniae 9295_1 CHB	Klebsiella pneumoniae RV_BA_03_B LBK	Klebsiella pneumoniae RV_BA_03_B LBK	Klebsiella pneumoniae RV_BA_03_B LBK	Klebsiella pneumoniae ssp pneumoniae 9295_1 CHB	Klebsiella pneumoniae ssp pneumoniae 9295_1 CHB	Klebsiella pneumoniae RV_BA_03_B LBK	Klebsiella pneumoniae RV_BA_03_B LBK
Sourse of isolation			Clinical material	Clinical material	Clinical material	Clinical material	Clinical material	Clinical material	Clinical material	Clinical material	Clinical material	Clinical material	Clinical material	Clinical material	Clinical material	Clinical material
URE			+	+	+	+	+	+	+	+	+	+	+	+	+	+
ARG			-	-	-	-	-	-	-	-	-	-	-	-	-	-
ORN			-	-	-	-	-	-	-	-	-	-	-	-	-	-
LYS			+	+	+	+	+	+	+	+	+	+	+	+	+	+
H2S			-	-	-	-	-	-	-	-	-	-	-	-	-	-
SCI			+	+	+	+	+	+	+	+	+	+	+	+	+	+
MAL			+	+	+	+	+	-	+	+	+	+	+	+	-	+
ONP			+	+	+	+	+	+	+	+	+	+	+	+	+	+
SAL			+	+	+	+	+	+	+	+	+	+	+	+	+	+
SOR			+	+	+	+	+	+	+	+	+	+	+	+	+	+
MLB			+	+	+	+	+	+	+	+	+	+	+	+	+	+
CEL			+	+	+	+	+	+	+	+	+	+	+	+	+	+
LAC			+	+	+	+	+	+	+	+	+	+	+	+	+	+
TRE			+	+	+	+	+	+	+	+	+	+	+	+	+	+
MAN			+	+	+	+	+	+	+	+	+	+	+	+	+	+
GLR			-	-	-	-	-	-	-	-	-	-	-	-	-	-
DUL			+	+	+	+	+	+	+	+	+	+	+	+	+	+
ADO			+	+	+	+	+	+	+	+	+	+	+	+	+	+
ART			+	+	+	+	+	+	+	+	+	+	+	+	+	+
SUC			+	+	+	+	+	+	+	+	+	+	+	+	+	+
INO			+	+	+	+	+	+	+	+	+	+	+	+	+	+
RAF			+	+	+	+	+	+	+	+	+	+	+	+	+	+
ESL			+	+	+	+	+	+	+	+	+	+	+	+	+	+
bXY			+	+	+	+	+	+	+	+	+	+	+	+	+	+
IND			-	-	-	-	-	-	-	-	-	-	-	-	-	-
VPT			+	+	+	+	+	+	+	+	+	+	+	+	+	+
OXI			-	-	-	-	-	-	-	-	-	-	-	-	-	-
